# Supplementary material for: Snapshots of Urban and Rural Food Environments: EPOCH-Based Mapping in a High-, Middle-, and Low-Income Country from a Non-Communicable Disease Perspective
Source: Nutrients. 2020 Feb 14;12(2):484. doi: 10.3390/nu12020484 (PMC7071357; doi:10.3390/nu12020484)
Supplement: Supplementary file 1 [file nutrients-12-00484-s001.zip]

Archive with 2 entries (2 files):
- Supplementary file S2.docx
- Supplementary file S1.docx
